# Supplementary material for: Association between hair cortisol levels and keratoconus: A prospective study
Source: PLoS One. 2025 Sep 12;20(9):e0331670. doi: 10.1371/journal.pone.0331670 (PMC12431246; doi:10.1371/journal.pone.0331670)
Supplement: S1 Data — (XLSX) [file pone.0331670.s001.xlsx]

## Sheet: Form Responses 1
Patient's ID	Patient Name	Samples no	Cortisol	Age	Gender	Patient's phone number	BMI	Group	Smoking	Occupation	Kmax OD	Km OD	Severity OD	Thinnest Location OD	Kmax OS	Severity OS	Km OS	Thinnest Location OS	more severe eye	K max (more severe eye)	k mean (more severe eye)	thinnest location(more evere eye)
9962016252	هديل محمد احمد الكوت	C14	1719.7	28	Female	0789973544	25.5937	Healthy	Yes	Employed
Ka00444937	راما فراس خلف الحنيطي	KC17	4015.18	21	Female	0770707682	24.5089	Progressive Keratoconus	Yes	Employed	44.4	41.4	Mild	530	44.2	Mild	41.2	531	OD	44.4	41.4	530
200256589	قاسم محمد احمد ابو راجوح	C7	1316.19	24	Male	0788797289	25.6173	Healthy	Yes	Employed
Ka00157839	هاشم علي محمد بني عيسى	C3	1215.66	18	Male	0791437810	23.1481	Healthy	No	Employed
KA00568480	محمد كساب محمد سباعي	KC8	1719.7	19	Male	0775551323	21.4619	Progressive Keratoconus	Yes	Employed	51.2	45.5	Mild	484	58.6	Moderate	48.4	468	OS	58.6	48.4	468
Ka00275631	عمر نضال محمد ابراهيم	KC16	1719.7	22	Male	0790057648	27.7778	Progressive Keratoconus	Yes	Employed	48	42.3	Mild	401	49.9	Mild	43.5	457	OS	49.9	43.5	457
9972024349	عبير محمد حسني ياسين	C13	1030.13	27	Female	0788331520	18.75	Healthy	No	Employed
KA00163769	معاذ غسان خالد علي	KC11	1688.39	26	Male	0796808513	22.1297	Progressive Keratoconus	Yes	Employed	45.4	44.4	Mild	496	57.4	Moderate	49.5	455	OS	57.4	49.5	455
Ka00715267	معالي محمد علي التبيني	KC14	1544.05	23	Female	0776096782	26.6667	Progressive Keratoconus	No	Unemployed	50.1	49.9	Moderate	396	61.6	Moderate	50.1	394	OS	61.6	50.1	394
Ka00363644	سارة ناصر محمد القلاب	KC1	1348.73	30	Female	0772112018	24.6097	Progressive Keratoconus	No	Employed	42.8	41.7	Mild	501	48	Mild	43.1	490	OS	48	43.1	490
2000200140	سارة عقلة سليمان السالم	C12	1015.31	24	Female	0770389434	27.8159	Healthy	No	Employed
712843	رهف نعيم سالم حمايدة	KC13	1274.58	22	Female	0789427898	23.4375	Progressive Keratoconus	No	Employed	46.6	43.7	Mild	486	48.9	Mild	43.9	490	OS	48.9	43.9	490
9962074396	راني عايد علي منيزل	C5	945.479	28	Female	0776574163	29.6665	Healthy	No	Employed
9991064833	حسين قاسم حسين درادكه	C9	907.9	25	Male	0781366687	29.3878	Healthy	Yes	Employed
Ka00249449	اية عبدالله حسن الزامل	KC7	1015.31	26	Female	0795079532	30.4688	Progressive Keratoconus	No	Unemployed	57	46.4	Mild	453	46.3	Mild	45.1	504	OD	57	46.4	453
Ka00712347	تيماء محمد صبحي الشيخ قاسم	KC12	1015.31	25	Female	0796928570	25.9516	Progressive Keratoconus	Yes	Unemployed	55.6	47	Mild	451	51.3	Mild	45	480	OD	55.6	47	451
KA00400914	عبدالله احمد عبدالله العامري	C6	882.142	28	Male	+962 7 9165 9991	17.9688	Healthy	No	Employed
KA00710445	طارق محمد فواز المومني	KC9	993.83	25	Male	0775742931	23.7228	Progressive Keratoconus	Yes	Employed	45.5	43.3	Mild	516	43.4	Mild	42.4	528	OD	45.5	43.3	516
708756	سندس هاني سعيد الطلاع	KC10	979.525	22	Female	0786686636	24.0344	Progressive Keratoconus	No	Employed	47.8	47.1	Mild	494	48.8	Mild	47.5	500	OS	48.8	47.5	500
Ka00703324	براءة محمد مصطفى العمر	C15	658.274	21	Female	0781079660	28.7197	Healthy	No	Employed
2000555196	راما علي احمد الدويري	C18	548.88	22	Female	0792956246	34.6268	Healthy	No	Employed
KA00678881	زكريا خالد عبدالقادر ربابعة	KC18	888.208	21	Male	0777722219	28.3675	Progressive Keratoconus	No	Employed	48.3	44	Mild	518	43	Mild	41.7	555	OD	48.3	44	518
KA00713844	يزن ضياء الدين احمد سعيفان	C4	539.24	18	Male	0775150100	28.089	Healthy	No	Employed
Ka00607485	زينب جمعة عبدالحفيظ ابو عابد	S23	674.895	30	Female	0781343002	37.5776	Stable Keratoconus	No	Unemployed	55.9	49.2	Moderate	432	56.1	Moderate	51.1	420	OS	56.1	51.1	420
KA00186371	محمود تيسير محمود يونس	C21	438.178	18	Male	0779355629	24.2424	Healthy	No	Employed
2001087540	جنان ابراهيم محمد العيسة	C19	409.6	18	Female	0780623925	24.2215	Healthy	Yes	Employed
635602	ملاك شامخ حسن	S2	542.43	24	Female	785899358	24.6094	Stable Keratoconus	No	Employed	42.3	40.9	Mild	499	50.9	Mild	43.6	456	OS	50.9	43.6	456
Ka00636126	ليث محمد جابر عكور	C2	374.76	19	Male	0787359332	29.321	Healthy	Yes	Employed
KA00210190	احمد ياسين محمد الشرمان	KC6	496.906	18	Male	0772031077	18.2857	Progressive Keratoconus	No	Employed	42.7	41	Mild	505	43.5	Mild	41.5	499	OS	43.5	41.5	499
Ka00710393	اسيا مناور مصيول المساعيد	KC2	485.56	18	Female	0785348970	20.4491	Progressive Keratoconus	No	Unemployed	61.2	55.6	Severe	384	84.7	Severe	67.3	341	OS	84.7	67.3	341
KA00297306	عبدالرحمن محمد علي عنانبه	S22	466.443	29	Male	0795215536	36.0688	Stable Keratoconus	No	Employed	56.8	45.3	Mild	456	48.3	Mild	42.3	491	OD	56.8	45.3	456
9931024339	لؤي مازن عبدالله الحمدانيه	C16	309.463	30	Male	0791544457	20.4783	Healthy	Yes	Employed
Ka0000550	دعاء عماد محمد النصيرات	S20	423.609	30	Female	0776105352	49.3097	Stable Keratoconus	No	Employed	57.2	54.9	Severe	545	58	Severe	55.4	552	OS	58	55.4	552
KA00236794	معتز تيسير مصطفى الغوانمة	KC3	418.879	19	Male	0785971228	24.9135	Progressive Keratoconus	No	Employed	45.8	42.5	Mild	467	58.3	Mild	47.2	433	OS	58.3	47.2	433
Ka00187772	انمار نضال فواز القضاة	C1	264.536	19	Male	0797909502	20.2449	Healthy	No	Employed
Ka00662155	جمانة احمد جميل	KC4	398.331	21	Female	0782149719	25.0762	Progressive Keratoconus	No	Employed	48.1	45	Mild	504	49	Mild	46	498	OS	49	46	498
257810	شموع عبدالله الصالح بني خالد	C20	204.035	21	Female	0796745666	24.7676	Healthy	Yes	Employed
Ka00526590	بشار محمود عوض الشرمان	S18	370.646	30	Male	0777065650	37.3257	Stable Keratoconus	Yes	Employed	49.6	43.6	Mild	416	44.9	Mild	43.5	428	OD	49.6	43.6	416
Ka00171611	سارة يحيى محمد غرايبة	S3	364.568	23	Female	0798384656	24.4352	Stable Keratoconus	No	Employed	47.2	44.5	Mild	518	51.2	Mild	46.7	491	OS	51.2	46.7	491
Ka00523657	وفاء علي محمد قوقزة	S24	316.259	30	Female	0799051520	29.6665	Stable Keratoconus	No	Unemployed	48.1	47.2	Mild	525	49.1	Mild	47.3	526	OS	49.1	47.3	526
KA00356634	طاهر خالد مقبل حراحشة	S12	312.841	30	Male	0799028291	35.1885	Stable Keratoconus	No	Employed	45.7	44	Mild	494	54.2	Mild	47.4	444	OS	54.2	47.4	444
9982025410	نور رضوان مبارك مبارك	C11		25	Female	0776552518	24.858	Healthy	No	Employed
6533144	علي حسين علي العباسي	S9	306.6	25	Male	0775611469	31.0204	Stable Keratoconus	No	Employed	54.5	45.5	Mild	468	58.4	Moderate	50	448	OS	58.4	50	448
Ka00008593	راما أيمن احمد الشرع	S11	306.6	27	Female	0790380957	19.1001	Stable Keratoconus	No	Employed	53.3	47.5	Mild	486	53.3	Mild	47.3	498	OD	53.3	47.5	486
KA00309074	منذر عامر جمعه ابو عامر	S6	293.137	19	Male	0786119306	27.1605	Stable Keratoconus	Yes	Employed	58.3	51.8	Moderate	434	47.6	Mild	41.8	525	OD	58.3	51.8	434
KA00706727	عبدالله وليد كمال الحراحشه	KC19	288.418	18	Male	0777765811	17.1753	Progressive Keratoconus	No	Employed	45.8	44.4	Mild	491	46.7	Mild	44.9	482	OS	46.7	44.9	482
9942051237	امان محمد احمد بني	C10		29	Female	0788414690	33.0579	Healthy	Yes	Employed
KA00363974	ادم نضال سالم الكوري	S19	261.696	31	Male	0785887805	29.9836	Stable Keratoconus	Yes	Employed	52.3	48.8	Moderate	468	46.1	Mild	43.8	511	OD	52.3	48.8	468
Ka00262689	ساجدة شاهر فلاح العويد	S17	238.75	26	Female	0791587713	17.4818	Stable Keratoconus	No	Employed	46.1	44.5	Mild	465	55.2	Moderate	48.8	424	OS	55.2	48.8	424
Ka00452126	انوار محمد عربي الشيخ حسنين	S13	229.888	30	Female	0796017619	34.8502	Stable Keratoconus	No	Unemployed	53.1	48.6	Moderate	436	52.5	Moderate	48.3	433	OD	53.1	48.6	436
KA00632343	عبد الله خالد عبدالمطيد طعان	S14	211.948	20	Male	0787064946	19.6052	Stable Keratoconus	Yes	Employed	57.4	50.6	Moderate	458	53.2	Mild	46.7	484	OD	57.4	50.6	458
661409	اية صالح محمد النعامي	S10	209.658	19	Female	0781181469	23.7812	Stable Keratoconus	No	Unemployed	52.8	47.3	Mild	435	51.9	Mild	47.5	429	OD	52.8	47.3	435
KA00614974	حسين وليد يوسف درادكه	C8		26	Male	0785312122	23.3355	Healthy	Yes	Employed
Ka00649938	مروه احمد محمد ربابعة	KC15	199.638	25	Female	0772741841	23.6244	Progressive Keratoconus	No	Employed	44.7	43.5	Mild	512	49.4	Mild	44.5	492	OS	49.4	44.5	492
2001299498	عبدالله نائل فليح ابو شحاده	KC21	193.205	18	Male	0785357060	33.9506	Progressive Keratoconus	No	Employed	53.4	45.5	Mild	433	57.1	Mild	46.6	430	OS	57.1	46.6	430
KA0044724	عبيد زيد محمد العظامات	S7	183.907	26	Male	0797137117	20.1607	Stable Keratoconus	Yes	Employed	53.2	42.9	Mild	264	49.1	Mild	43.3	412	OD	53.2	42.9	264
Ka00619829	الهام هليل عوض البنيان	S21	178.917	24	Female	0796602323	28.3039	Stable Keratoconus	No	Unemployed	46.7	43.6	Mild	450	51.9	Mild	47.4	423	OS	51.9	47.4	423
KA00500545	محمد احمد حميد حمادنه	S16	141.406	30	Male	0792028008	32.0503	Stable Keratoconus	No	Unemployed	53.8	44	Mild	390	49.5	Mild	42.6	414	OD	53.8	44	390
KA00710676	محمد عبدالحميد محمد شويات	KC5	139.798	24	Male	0770337209	25.6489	Progressive Keratoconus	Yes	Employed	56.5	48.9	Moderate	468	46.8	Mild	45.8	500	OD	56.5	48.9	468
KA00304448	احمد فيصل اكرم الهندي	S15	88.319	24	Male	0799814705	28.3675	Stable Keratoconus	Yes	Employed	45.1	41.3	Mild	474	42.5	Mild	40.7	508	OD	45.1	41.3	474
